# Supplementary material for: Research and Design of Energy-Harvesting System Based on Macro Fiber Composite Cantilever Beam Applied in Low-Frequency and Low-Speed Water Flow
Source: Materials (Basel). 2024 Jun 20;17(12):3033. doi: 10.3390/ma17123033 (PMC11205516; doi:10.3390/ma17123033)
Supplement: Supplementary file 1 [file materials-17-03033-s001.zip]

Archive with 1 entries (1 files):
- materials-2999500-supplementary.pdf
